# Supplementary material for: Genetic Potential of the Biocontrol Agent Pseudomonas brassicacearum (Formerly P. trivialis) 3Re2-7 Unraveled by Genome Sequencing and Mining, Comparative Genomics and Transcriptomics
Source: Genes (Basel). 2019 Aug 9;10(8):601. doi: 10.3390/genes10080601 (PMC6722718; doi:10.3390/genes10080601)
Supplement: Supplementary file 1 [file genes-10-00601-s001.zip › Table_S1_AccessionNumbers.txt]

Pseudomonas brassicacearum accession numbers
NFM421	NC_015379.1
DF41	NZ_CP007410.1
LBUM300	NZ_CP012680.1
L13-6-12	NZ_CP014693.1
BS3663	NZ_LT629713.1
51MFCVI2.1	NZ_AZOC00000000.1
PP1_210F	NZ_AYJR00000000.1
PA1G7	NZ_JBON00000000.1
TM1A3	NZ_LHVD00000000.1
36B7	NZ_MOBD00000000.1
Wood3	NZ_MOBC00000000.1
36D4	NZ_MOBE00000000.1
Delaware	NZ_MOBH00000000.1
93F8	NZ_MOBF00000000.1
37D10	NZ_MOBI00000000.1
Wood1	NZ_MOBG00000000.1
48H11	NZ_MOBJ00000000.1
38D7	NZ_MOBK00000000.1
38D4	NZ_MOBO00000000.1
Pseudomonas kilonensis
1855-344	NZ_JZXC00000000.1
P12	NZ_LHVG00000000.1
DSM_13647	NZ_LHVH00000000.1
ACN7	NZ_MRCR00000000.1
ACN4	NZ_MRCO00000000.1
ZKA7	NZ_QEKL00000000.1
BS3780	NZ_FNTT00000000.1
Pseudomonas protegens CHA0	NC_021237.1
Pseudomonas veronii DSM 11331	NZ_JYLL00000000.1
Pseudomonas azotoformans NBRC 12693	NZ_BCZW00000000.1
Pseudomonas trivialis DSM 14937	NZ_JYLK00000000.1
Pseudomonas orientalis DSM 17489	NZ_JYLM00000000.1
Pseudomonas synxantha NBRC 3913	NZ_BDAK00000000.1
